# Supplementary material for: Overcoming Barriers in the Introduction of Early Warning Scores for Prevention of In-Hospital Cardiac Arrests in Austrian Medical Centers
Source: Healthcare (Basel). 2025 Oct 18;13(20):2624. doi: 10.3390/healthcare13202624 (PMC12564850; doi:10.3390/healthcare13202624)
Supplement: Supplementary file 1 [file healthcare-13-02624-s001.zip]

Archive with 2 entries (2 files):
- healthcare-3829844-supplementary.pdf
- healthcare-3829844-Table S1.pdf
